# Supplementary material for: Long noncoding RNA NORAD, a novel competing endogenous RNA, enhances the hypoxia-induced epithelial-mesenchymal transition to promote metastasis in pancreatic cancer
Source: Mol Cancer. 2017 Nov 9;16:169. doi: 10.1186/s12943-017-0738-0 (PMC5679488; doi:10.1186/s12943-017-0738-0)
Supplement: Supplementary file 2 — Primers used for qRT-PCR assays. (XLSX 9 kb) [file 12943_2017_738_MOESM2_ESM.xlsx]

## Sheet: Sheet1
lncRNA		Sequence (5' -> 3')
NORAD	Forward Primer	TGATAGGATACATCTTGGACATGGA
	Reverse Primer	AACCTAATGAACAAGTCCTGACATACA
RhoA	Forward Primer	AGCCTGTGGAAAGACATGCTT
	Reverse Primer	GGCTGTTGTCATACTTCTCATGG
NEAT1	Forward Primer	AGGCAGGGAGAGGTAGAAGG
	Reverse Primer	TGGCATGGACAAGTTGAAGA
HOTAIR	Forward Primer	GCAGTGGGGAACTCTGACTC
	Reverse Primer	TTGAGAGCACCTCCGGGATA
MALAT1	Forward Primer	GTCATAACCAGCCTGGCAGT
	Reverse Primer	CGAAACATTGGCACACAGCA
H19	Forward Primer	ATCTGGAGTCTGGCAGGAGT
	Reverse Primer	TACAGCGTCACCAAGTCCAC
MEG3	Forward Primer	TACACCTCACGAGGGCACTA
	Reverse Primer	GAAGAAGACTTGGGTCCGGG
NBR2	Forward Primer	GACTCCATACTCCCCCACCA
	Reverse Primer	TTCGGTGGAGCTGACCTTTT
PVT1	Forward Primer	CCTGTGACCTGTGGAGACAC
	Reverse Primer	GTCCGTCCAGAGTGCTGAAA
CDKN2B-AS1	Forward Primer	GCGCCGGACTAGGACTATTT
	Reverse Primer	GCCAGGACGGAGATCAGATG
GAPDH	Forward Primer	GGAGCGAGATCCCTCCAAAAT
	Reverse Primer	GGCTGTTGTCATACTTCTCATGG
