# Supplementary material for: Long noncoding RNA NORAD, a novel competing endogenous RNA, enhances the hypoxia-induced epithelial-mesenchymal transition to promote metastasis in pancreatic cancer
Source: Mol Cancer. 2017 Nov 9;16:169. doi: 10.1186/s12943-017-0738-0 (PMC5679488; doi:10.1186/s12943-017-0738-0)
Supplement: Supplementary file 4 — The expression of RhoA and miR-125a-3p in GSE32688. (XLSX 11 kb) [file 12943_2017_738_MOESM4_ESM.xlsx]

## Sheet: Sheet1
	Log2 of miR-125a-3p	miR RMA	log2 OF RHOA RMA	RhoA RMA
P1	6.70926	45.0141	36.9437	6.07814
P2	5.8584	34.3209	95.7681	9.78612
P3	4.85519	23.5729	98.7013	9.93485
P4	5.69956	32.485	113.715	10.6637
P5	5.68596	32.3302	98.8053	9.94009
P6	6.6614	44.3742	92.5279	9.61914
P7	4.94604	24.4633	110.583	10.5159
P8	5.71074	32.6125	128.377	11.3304
P9	6.40838	41.0673	101.202	10.0599
P10	6.00379	36.0455	119.534	10.9331
P11	5.21942	27.2423	116.42	10.7898
P12	5.74625	33.0194	97.1195	9.85493
P13	6.37092	40.5887	116.301	10.7843
P14	6.02024	36.2433	121.643	11.0292
P15	5.80974	33.7531	111.521	10.5603
P16	5.47253	29.9486	108.654	10.4237
P17	6.07104	36.8576	101.332	10.0664
P18	5.84802	34.1994	84.5299	9.19401
P19	5.72031	32.7219	100.019	10.001
P20	4.52679	20.4918	121.224	11.0102
P21	6.48638	42.0731	103.261	10.1618
P22	5.96489	35.5799	103.461	10.1716
P23	5.92935	35.1572	128.172	11.3213
P24	7.13125	50.8547	77.3568	8.79527
P25	6.50042	42.2555	62.0107	7.87468
RhoA:1555814_a_at
