# Supplementary material for: Long noncoding RNA NORAD, a novel competing endogenous RNA, enhances the hypoxia-induced epithelial-mesenchymal transition to promote metastasis in pancreatic cancer
Source: Mol Cancer. 2017 Nov 9;16:169. doi: 10.1186/s12943-017-0738-0 (PMC5679488; doi:10.1186/s12943-017-0738-0)
Supplement: Supplementary file 5 — Clinicopathological information of 33 PDAC. (XLSX 9 kb) [file 12943_2017_738_MOESM5_ESM.xlsx]

## Sheet: Sheet1
Variables	Number of cases	NORAD expression
		High n=16	Low n=17
Gender
male	24	12	12
female	9	4	5
Age(years)
<60	15	8	7
≥60	18	8	10
Tumor size(cm)
<2.5	10	5	5
≥2.5	23	11	12
T stage
T1+T2	4	1	3
T3+T4	29	15	14
Lymphnode metastasis
Negative	19	10	9
Positive	14	6	8
Distant metastasis
Negative	32	15	17
Positive	1	1	0
TNM stage
I+II	29	14	15
III+IV	4	2	2
Recurrence (12 months)
yes	18	11	7
no	15	5	10
